# Supplementary material for: Circular RNA circSDHC serves as a sponge for miR-127-3p to promote the proliferation and metastasis of renal cell carcinoma via the CDKN3/E2F1 axis
Source: Mol Cancer. 2021 Jan 20;20:19. doi: 10.1186/s12943-021-01314-w (PMC7816303; doi:10.1186/s12943-021-01314-w)
Supplement: Supplementary file 1 — Additional file 1: Table S1. Primers and DNA/RNA sequences used in this study. (XLS 25 kb) [file 12943_2021_1314_MOESM1_ESM.xls]

## Sheet: Table.S1
Table.S1 Primers and DNA/RNA srquence used in this study
Item	Sequence (5′-3′)
Primers
GAPDH F	GGAGCGAGATCCCTCCAAAAT
GAPDH R	GGCTGTTGTCATACTTCTCATGG
U6 F	CTCGCTTCGGCAGCACA
U6 R	AACGCTTCACGAATTTGCGT
SDHC F	CTGTTGCTGAGACACGTTGGT
SDHC R	ACAGAGGACGGTTTGAACCTA
CDKN3 F	TCCGGGGCAATACAGACCAT
CDKN3 R	GCAGCTAATTTGTCCCGAAACTC
circSDHC F	GAGTGCAGGGGTCTCTCTTT
circSDHC R	CAACGTGTCAAGTGTCGGAT
Universal RT primer	CAGTGCAGGGTCCGAGGTCAGAGCCACCTGGGCAATTTTTTTTTTTVN
Universal reverse primer	CAGTGCAGGGTCCGAGGT
miR-3612 F	AACACGTGAGGAGGCATCTTGA
miR-650 F	AACAAGAGGAGGCAGCGCT
miR-519a-3p F	AAGCGACCAAAGTGCATCCTTTT
miR-127-3p F	AACAAGTCGGTTCGAGTCTGC
siRNAs
si circSDHC-1	AACGUGUCAAGUGUCGGAU
si circSDHC-2	ACCAACGUGUCAAGUGUCG
si CDKN3-1	AUGGUGUCGAGAAAUCAAGAA
si CDKN3-2	CAAGUAGAAGUUAUCCGAGAA
miRNA mimics and inhibitors
miR-127-3p mimics	UCGGAUCCGUCUGAGCUUGGCU
miR-127-3p inhibitor	AGCCAAGCUCAGACGGAUCCGA
