# Supplementary material for: Circular RNA circSDHC serves as a sponge for miR-127-3p to promote the proliferation and metastasis of renal cell carcinoma via the CDKN3/E2F1 axis
Source: Mol Cancer. 2021 Jan 20;20:19. doi: 10.1186/s12943-021-01314-w (PMC7816303; doi:10.1186/s12943-021-01314-w)
Supplement: Supplementary file 2 — Additional file 2: Table S2. Frequently amplified chromosomes in RCC. (XLS 23 kb) [file 12943_2021_1314_MOESM2_ESM.xls]

## Sheet: Table.S2
Table.S2 Frequently Amplified Chromosomes in RCC
Reference	Frequently Amplified Chromosomes in RCC
[14]	1q, 5q, 7p, 8q, 16p, 17q, 19, 22q
[15]	5q, 7
[16]	5q
[17]	5q, 7
