# Supplementary material for: Circular RNA circSDHC serves as a sponge for miR-127-3p to promote the proliferation and metastasis of renal cell carcinoma via the CDKN3/E2F1 axis
Source: Mol Cancer. 2021 Jan 20;20:19. doi: 10.1186/s12943-021-01314-w (PMC7816303; doi:10.1186/s12943-021-01314-w)
Supplement: Supplementary file 3 — Additional file 3: Table S3. Most significant up-regulated circRNAs in amplificated chromosomes. [file 12943_2021_1314_MOESM3_ESM.xls]

## Sheet: Table.S3
Table.S3 Most significant up-regulated circRNAs in amplificated chromosomes
circRNA	Chr	Chr start	Chr end	Gene symbol	circRNA type	logFC in GSE137836	logFC in GSE100186
hsa_circRNA_006050	chr8	133740043	133769540	TMEM71	exonic	3.70403	3.91614
hsa_circRNA_101705	chr16	11778020	11830089	TXNDC11	exonic	4.80863	4.6094
hsa_circRNA_405711	chr19	1918802	1919370	SCAMP4	antisense	3.83436	4.00372
hsa_circRNA_103980	chr5	145197456	145205763	PRELID2	exonic	3.02091	3.71585
hsa_circRNA_100372	chr1	161293403	161326630	SDHC	exonic	3.11524	3.46433
hsa_circRNA_102185	chr17	65941524	65944422	BPTF	exonic	2.68236	2.33596
hsa_circRNA_102155	chr17	60598133	60613698	TLK2	exonic	2.44254	3.21109
hsa_circRNA_102007	chr17	25630392	25636298	WSB1	exonic	2.04154	2.20635
hsa_circRNA_103223	chr22	38890634	38897285	DDX17	exonic	3.19471	3.11827
hsa_circRNA_038288	chr16	18877942	18882804	SMG1	exonic	2.41468	2.47022
hsa_circRNA_100390	chr1	171546572	171546776	PRRC2C	exonic	2.44943	3.06943
hsa_circRNA_101690	chr16	3860603	3860780	CREBBP	exonic	2.43528	2.67006
hsa_circRNA_101790	chr16	29458122	29458347	BOLA2	exonic	2.35917	2.8091
hsa_circRNA_103955	chr5	137854380	137854556	ETF1	exonic	2.3929	2.02602
hsa_circRNA_100431	chr1	203786053	203787817	ZC3H11A	exonic	2.49721	2.24785
hsa_circRNA_004796	chr17	45741524	45755779	KPNB1	exonic	2.57264	2.9392
hsa_circRNA_073492	chr5	102201526	102249725	PAM	exonic	2.14387	2.60133
hsa_circRNA_405811	chr19	52887101	52888577	ZNF880	sense overlapping	2.73675	3.19252
hsa_circRNA_104664	chr8	101718878	101719225	PABPC1	exonic	2.002	2.41737
hsa_circRNA_401819	chr17	47869247	47874288	KAT7	exonic	2.08418	2.45095
